# Supplementary material for: Markers of inflammation predict survival in newly diagnosed cirrhosis: a prospective registry study
Source: Sci Rep. 2023 Nov 16;13:20039. doi: 10.1038/s41598-023-47384-2 (PMC10654496; doi:10.1038/s41598-023-47384-2)
Supplement: Supplementary file 1 — Supplementary Information 1. [file 41598_2023_47384_MOESM1_ESM.xlsx]

## Sheet: Overview
Supp. Results 1a) 180-day mortality, markers alone
Overview of sheets and variables
Shared variables abbreviations
	mean	arithmetic mean
	std	standard deviation
	n_features	Number of features in comparison
CV	Cross validation (CV) results for finding the optimal number of features to use
	Column	Description
	Validation cohort_precision	Precision on validation cohort
	Study group_precision	Precision on study group
	Validation cohort_recall	Recall on validation cohort
	Study group_recall	Recall on study group
	Validation cohort_f1	F1 on validation cohort
	Study group_f1	F1 on study group
	Validation cohort_balanced_accuracy	Balanced accuracy on validation cohort
	Study group_balanced_accuracy	Balanced accuracy on study group
	Validation cohort_roc_auc	Area under the receiver operating curve (AUROC) on validation cohort
	Study group_roc_auc	Area under the receiver operating curve (AUROC) on study group
	Validation cohort_average_precision	Area under the precision recall curve (AUPRC) on validation cohort
	Study group_average_precision	Area under the precision recall curve (AUPRC) on study group
	Validation cohort_log_loss	Logarithmic log-likelihood loss of model on validation cohort
	Study group_log_loss	Logarithmic log-likelihood loss of model on study group
	Study group_neg_AIC	Akaike information criterion (logarithmic loss adjusted by number of parameters) on study group
	Study group_neg_BIC	Bayesian information criterion (logarithmic loss adjusted by number of parameters) on study group
	Validation cohort_neg_AIC	Akaike information criterion (logarithmic loss adjusted by number of parameters) on validation cohort
	Validation cohort_neg_BIC	Bayesian information criterion (logarithmic loss adjusted by number of parameters) on validation cohort
Predictions	Number of features by metrics which performed best on average on test split in cross validation procedure
	Summary Statistics of selected features for logistic regression
	Confusion matrix for validation cohort with adapted cutoff for logistic regression
	Confusion matrix for validation cohort with default cutoff for logistic regression
	Pivot dead by predicted and death status

## Sheet: CV
Supp. Results 1a) 180-day mortality, markers alone
Cross Validation (10 times, 5 splits) results using up to 15 features selected by maximum relevance, minimum redundancy (MRMR)
	Validation cohort_precision		Study group_precision		Validation cohort_recall		Study group_recall		Validation cohort_f1		Study group_f1		Validation cohort_balanced_accuracy		Study group_balanced_accuracy		Validation cohort_roc_auc		Study group_roc_auc		Validation cohort_average_precision		Study group_average_precision		Validation cohort_log_loss		Study group_log_loss		Study group_neg_AIC	Study group_neg_BIC	Validation cohort_neg_AIC	Validation cohort_neg_BIC
	mean	std	mean	std	mean	std	mean	std	mean	std	mean	std	mean	std	mean	std	mean	std	mean	std	mean	std	mean	std	mean	std	mean	std	mean	mean	mean	mean
n_features
1	0.405	0.15	0.399	0.034	0.572	0.218	0.565	0.041	0.463	0.153	0.468	0.034	0.684	0.112	0.684	0.025	0.711	0.13	0.715	0.032	0.528	0.192	0.495	0.049	252.137	72.601	996.804	77.707	1991.61	1988.83	502.274	500.873
2	0.35	0.137	0.37	0.045	0.549	0.223	0.557	0.052	0.419	0.156	0.444	0.044	0.655	0.11	0.668	0.034	0.699	0.13	0.73	0.031	0.521	0.19	0.511	0.05	285.295	82.804	1085.23	128.496	2166.45	2160.89	566.59	563.787
3	0.366	0.112	0.381	0.041	0.587	0.196	0.615	0.049	0.443	0.13	0.47	0.042	0.673	0.1	0.691	0.032	0.734	0.119	0.774	0.03	0.543	0.166	0.55	0.045	281.15	72.521	1076.94	113.098	2147.87	2139.54	556.301	552.097
4	0.395	0.107	0.418	0.037	0.66	0.2	0.707	0.037	0.486	0.126	0.524	0.034	0.71	0.097	0.738	0.024	0.741	0.125	0.788	0.029	0.587	0.165	0.613	0.046	265.262	67.813	996.116	106.14	1984.23	1973.12	522.525	516.92
5	0.381	0.131	0.423	0.044	0.611	0.213	0.696	0.043	0.459	0.146	0.525	0.041	0.689	0.099	0.737	0.029	0.729	0.135	0.788	0.032	0.597	0.169	0.644	0.056	268.716	71.261	978.155	119.738	1946.31	1932.41	527.432	520.426
6	0.371	0.147	0.427	0.042	0.584	0.22	0.698	0.045	0.445	0.164	0.529	0.043	0.676	0.113	0.74	0.031	0.73	0.135	0.805	0.032	0.598	0.175	0.658	0.052	273.552	80.728	962.958	106.661	1913.92	1897.24	535.103	526.696
7	0.4	0.163	0.452	0.048	0.59	0.221	0.695	0.045	0.465	0.167	0.547	0.047	0.688	0.112	0.749	0.032	0.743	0.142	0.823	0.031	0.611	0.175	0.676	0.051	258.354	83.515	893.879	116.898	1773.76	1754.3	502.708	492.9
8	0.396	0.153	0.452	0.049	0.598	0.208	0.712	0.048	0.465	0.154	0.552	0.048	0.687	0.106	0.755	0.033	0.739	0.135	0.828	0.032	0.604	0.174	0.678	0.049	263.881	81.604	898.715	121.163	1781.43	1759.2	511.761	500.552
9	0.385	0.155	0.451	0.047	0.591	0.214	0.721	0.044	0.455	0.16	0.554	0.046	0.681	0.11	0.758	0.032	0.726	0.141	0.837	0.032	0.586	0.178	0.675	0.052	269.407	81.377	901.478	120.105	1784.96	1759.94	520.814	508.203
10	0.374	0.134	0.449	0.042	0.584	0.203	0.729	0.038	0.446	0.143	0.555	0.041	0.675	0.099	0.76	0.028	0.717	0.133	0.845	0.031	0.579	0.181	0.682	0.051	276.315	76.758	906.314	108.229	1792.63	1764.84	532.63	518.618
11	0.371	0.15	0.46	0.047	0.557	0.216	0.74	0.046	0.433	0.159	0.567	0.047	0.663	0.111	0.769	0.033	0.709	0.136	0.85	0.032	0.585	0.168	0.701	0.052	277.696	86.02	879.373	115.551	1736.75	1706.18	533.392	517.979
12	0.379	0.146	0.473	0.049	0.573	0.213	0.751	0.047	0.444	0.152	0.58	0.048	0.672	0.107	0.778	0.033	0.713	0.136	0.853	0.031	0.59	0.167	0.712	0.048	272.861	79.638	844.834	117.432	1665.67	1632.32	521.721	504.907
13	0.382	0.144	0.471	0.05	0.57	0.21	0.745	0.051	0.444	0.147	0.577	0.049	0.671	0.105	0.775	0.034	0.703	0.14	0.856	0.033	0.582	0.164	0.709	0.05	272.861	80.852	850.36	119.422	1674.72	1638.59	519.721	501.506
14	0.377	0.142	0.469	0.054	0.559	0.204	0.746	0.051	0.436	0.144	0.575	0.052	0.665	0.103	0.774	0.036	0.697	0.138	0.857	0.033	0.576	0.16	0.71	0.05	277.005	80.924	858.649	132.032	1689.3	1650.39	526.011	506.394
15	0.374	0.158	0.488	0.055	0.554	0.201	0.776	0.048	0.433	0.147	0.598	0.052	0.662	0.104	0.793	0.034	0.706	0.133	0.872	0.03	0.56	0.155	0.704	0.057	277.696	78.626	810.985	126.616	1591.97	1550.28	525.392	504.374
																	Validation cohort:		Study group:
															Confidence interval:		1.02132	0.46468	0.88376	0.76224

## Sheet: Predictions
Supp. Results 1a) 180-day mortality, markers alone
Number of features by metrics which performed best on average on test split in cross validation procedure
		best
Study group CV average_precision	mean	7
Study group CV balanced_accuracy	mean	4
Study group CVf1	mean	4
Study group CV log_loss	mean	2
Study group CV neg_AIC	mean	2
Study group CV neg_BIC	mean	2
Study group CV precision	mean	1
Study group CV recall	mean	4
Study group CV roc_auc	mean	7
Summary Statistics of selected features for logistic regression
	ENRAGE	CD8A	FGF19	IL15RA	LIF	ARTN	IL12B
count	149	149	149	149	149	149	149
mean	0	0	0	0	0	0	0
std	1.003	1.003	1.003	1.003	1.003	1.003	1.003
min	-1.463	-2.771	-2.927	-1.866	-1.349	-1.703	-3.212
25%	-0.669	-0.521	-0.675	-0.686	-0.608	-0.533	-0.562
50%	-0.329	0.111	-0.023	-0.078	-0.269	-0.098	0.152
75%	0.255	0.715	0.528	0.523	0.41	0.268	0.702
max	4.202	2.629	2.424	5.924	5.483	5.428	1.907
Confusion matrix for validation cohort with adapted cutoff for logistic regression
	pred - 0.747
	0	1
true
0	75	2
1	5	4
Confusion matrix for validation cohort with default cutoff for logistic regression
	pred - 0.5
	0	1
true
0	67	10
1	3	6
Pivot dead by predicted and death status
		dead
		count	sum
pred	Death
0	0	99	15
	1	9	9
1	0	22	4
	1	19	19
