# Supplementary material for: Markers of inflammation predict survival in newly diagnosed cirrhosis: a prospective registry study
Source: Sci Rep. 2023 Nov 16;13:20039. doi: 10.1038/s41598-023-47384-2 (PMC10654496; doi:10.1038/s41598-023-47384-2)
Supplement: Supplementary file 2 — Supplementary Information 2. [file 41598_2023_47384_MOESM2_ESM.xlsx]

## Sheet: Overview
Supp. Results 1b) 180-day mortality, clinical variables alone
Overview of sheets and variables
Shared variables abbreviations
	mean	arithmetic mean
	std	standard deviation
	n_features	Number of features in comparison
CV	Cross validation (CV) results for finding the optimal number of features to use
	Column	Description
	Validation cohort_precision	Precision on validation cohort
	Study group_precision	Precision on study group
	Validation cohort_recall	Recall on validation cohort
	Study group_recall	Recall on study group
	Validation cohort_f1	F1 on validation cohort
	Study group_f1	F1 on study group
	Validation cohort_balanced_accuracy	Balanced accuracy on validation cohort
	Study group_balanced_accuracy	Balanced accuracy o nstudy group
	Validation cohort_roc_auc	Area under the receiver operating curve (AUROC) on validation cohort
	Study group_roc_auc	Area under the receiver operating curve (AUROC) on study group
	Validation cohort_average_precision	Area under the precision recall curve (AUPRC) on validation cohort
	Study group_average_precision	Area under the precision recall curve (AUPRC) on study group
	Validation cohort_log_loss	Logarithmic log-likelihood loss of model on validation cohort
	Study group_log_loss	Logarithmic log-likelihood loss of model on study group
	Study group_neg_AIC	Akaike information criterion (logarithmic loss adjusted by number of parameters) on study group
	Study group_neg_BIC	Bayesian information criterion (logarithmic loss adjusted by number of parameters) on study group
	Validation cohort_neg_AIC	Akaike information criterion (logarithmic loss adjusted by number of parameters) on validation cohort
	Validation cohort_neg_BIC	Bayesian information criterion (logarithmic loss adjusted by number of parameters) on validation cohort

## Sheet: CV
Supp. Results 1b) 180-day mortality, clinical variables alone
Cross Validation (10 times, 5 splits) results using up to 15 features selected by maximum relevance, minimum redundancy (MRMR)
	Validation cohort_precision		Study group_precision		Validation cohort_recall		Study group_recall		Validation cohort_f1		Study group_f1		Validation cohort_balanced_accuracy		Study group_balanced_accuracy		Validation cohort_roc_auc		Study group_roc_auc		Validation cohort_average_precision		Study group_average_precision		Validation cohort_log_loss		Study group_log_loss		Study group_neg_AIC	Study group_neg_BIC	Validation cohort_neg_AIC	Validation cohort_neg_BIC
	mean	std	mean	std	mean	std	mean	std	mean	std	mean	std	mean	std	mean	std	mean	std	mean	std	mean	std	mean	std	mean	std	mean	std	mean	mean	mean	mean
n_features
1	0.323	0.128	0.312	0.025	0.619	0.222	0.614	0.045	0.413	0.128	0.413	0.028	0.653	0.109	0.649	0.026	0.729	0.11	0.726	0.025	0.445	0.15	0.373	0.039	337.105	82.435	1351.87	106.289	2701.74	2698.97	672.209	670.808
2	0.346	0.108	0.348	0.024	0.695	0.202	0.712	0.047	0.453	0.121	0.467	0.03	0.69	0.106	0.701	0.026	0.754	0.097	0.759	0.023	0.475	0.142	0.405	0.039	323.289	82.494	1258.62	79.916	2513.23	2507.68	642.578	639.776
3	0.354	0.119	0.375	0.039	0.625	0.255	0.684	0.054	0.438	0.142	0.483	0.043	0.677	0.12	0.709	0.034	0.763	0.108	0.783	0.025	0.531	0.163	0.493	0.057	299.111	81.857	1134.96	130.549	2263.93	2255.59	592.222	588.018
4	0.372	0.085	0.402	0.025	0.711	0.211	0.782	0.04	0.479	0.103	0.53	0.026	0.715	0.089	0.756	0.021	0.793	0.096	0.821	0.022	0.547	0.153	0.549	0.051	291.513	60.092	1074.18	91.316	2140.35	2129.24	575.025	569.421
5	0.387	0.111	0.423	0.027	0.662	0.207	0.753	0.041	0.477	0.119	0.541	0.026	0.707	0.09	0.757	0.02	0.794	0.089	0.829	0.021	0.555	0.139	0.561	0.047	273.552	61.959	988.518	81.344	1967.04	1953.14	537.104	530.098
6	0.373	0.107	0.427	0.03	0.631	0.208	0.748	0.042	0.457	0.113	0.543	0.029	0.69	0.089	0.757	0.022	0.77	0.095	0.832	0.019	0.526	0.134	0.574	0.046	281.841	59.359	978.156	91.633	1944.31	1927.64	551.683	543.275
7	0.376	0.111	0.421	0.03	0.629	0.206	0.739	0.054	0.458	0.112	0.536	0.033	0.689	0.089	0.751	0.027	0.761	0.095	0.832	0.019	0.513	0.136	0.582	0.047	281.841	61.771	991.972	86.606	1969.94	1950.49	549.683	539.874
8	0.359	0.101	0.418	0.03	0.618	0.212	0.73	0.053	0.443	0.11	0.531	0.033	0.68	0.09	0.747	0.028	0.751	0.099	0.832	0.021	0.508	0.139	0.582	0.049	290.822	58.002	997.498	89.536	1979	1956.76	565.643	554.433
9	0.358	0.106	0.416	0.03	0.621	0.212	0.726	0.046	0.442	0.112	0.528	0.032	0.679	0.092	0.745	0.026	0.743	0.099	0.833	0.022	0.497	0.137	0.581	0.054	294.966	62.495	1003.72	86.71	1989.43	1964.42	571.933	559.322
10	0.333	0.103	0.417	0.028	0.589	0.232	0.733	0.038	0.415	0.123	0.531	0.029	0.658	0.103	0.747	0.024	0.721	0.114	0.835	0.022	0.476	0.148	0.584	0.053	308.091	61.565	1003.02	85.452	1986.05	1958.26	596.182	582.17
11	0.334	0.105	0.422	0.027	0.582	0.233	0.742	0.043	0.415	0.126	0.537	0.029	0.657	0.106	0.753	0.024	0.712	0.115	0.837	0.022	0.476	0.153	0.585	0.053	305.328	61.77	989.9	83.039	1957.8	1927.23	588.656	573.243
12	0.322	0.102	0.42	0.032	0.577	0.225	0.742	0.043	0.404	0.122	0.536	0.033	0.648	0.1	0.752	0.027	0.694	0.115	0.838	0.023	0.459	0.153	0.586	0.049	317.071	63.837	995.426	99.346	1966.85	1933.5	610.143	593.328
13	0.33	0.117	0.435	0.037	0.587	0.222	0.779	0.049	0.412	0.134	0.557	0.039	0.652	0.107	0.772	0.03	0.725	0.113	0.856	0.022	0.487	0.173	0.599	0.049	317.071	80.984	960.196	111.211	1894.39	1858.26	608.143	589.927
14	0.331	0.12	0.435	0.033	0.578	0.227	0.786	0.052	0.411	0.137	0.559	0.036	0.651	0.111	0.774	0.029	0.711	0.124	0.857	0.023	0.485	0.181	0.607	0.055	313.617	81.329	960.887	98.608	1893.77	1854.87	599.235	579.618
15	0.326	0.115	0.434	0.037	0.559	0.225	0.78	0.056	0.401	0.132	0.557	0.041	0.641	0.108	0.772	0.033	0.702	0.123	0.859	0.023	0.473	0.166	0.6	0.056	317.071	83.646	960.196	107.198	1890.39	1848.71	604.143	583.125
																	Validation cohort:		Study group:
															Confidence interval:		0.96844	0.61956	0.87016	0.78784

## Sheet: Predictions
Supp. Results 1b) 180-day mortality, clinical variables alone
Number of features by metrics which performed best on average on test split in cross validation procedure
		best
Study group CV average_precision	mean	5
Study group CV balanced_accuracy	mean	4
Study group CVf1	mean	4
Study group CV log_loss	mean	1
Study group CV neg_AIC	mean	1
Study group CV neg_BIC	mean	1
Study group CV precision	mean	5
Study group CV recall	mean	4
Study group CV roc_auc	mean	5
Summary Statistics of selected features for logistic regression
	MELD-score	Ascites	Creatinine	Age	CRP
count	149	149	149	149	149
mean	0	0	0	0	0
std	1.003	1.003	1.003	1.003	1.003
min	-1.462	-1.346	-1.111	-3.782	-0.809
25%	-0.785	-1.346	-0.547	-0.638	-0.665
50%	-0.109	0.743	-0.276	0.049	-0.377
75%	0.567	0.743	0.175	0.737	0.295
max	3.273	0.743	5.455	2.014	5.579
Confusion matrix for validation cohort with adapted cutoff for logistic regression
	pred - 0.484
	0	1
true
0	64	13
1	1	8
Confusion matrix for validation cohort with default cutoff for logistic regression
	pred - 0.5
	0	1
true
0	64	13
1	1	8
Pivot dead by pred and target
		dead
		count	sum
pred	Death
0	0	93	16
	1	8	8
1	0	28	3
	1	20	20
