# Supplementary material for: Markers of inflammation predict survival in newly diagnosed cirrhosis: a prospective registry study
Source: Sci Rep. 2023 Nov 16;13:20039. doi: 10.1038/s41598-023-47384-2 (PMC10654496; doi:10.1038/s41598-023-47384-2)
Supplement: Supplementary file 3 — Supplementary Information 3. [file 41598_2023_47384_MOESM3_ESM.xlsx]

## Sheet: Overview
Supp. Results 1c) 180-day mortality, markers and clinical variables
Overview of sheets and variables
Shared variables abbreviations
	mean	arithmetic mean
	std	standard deviation
	n_features	Number of features in comparison
CV	Cross validation (CV) results for finding the optimal number of features to use
	Column	Description
	Validation cohort_precision	Precision on validation cohort
	Study group_precision	Precision on study group
	Validation cohort_recall	Recall on validation cohort
	Study group_recall	Recall on study group
	Validation cohort_f1	F1 on validation cohort
	Study group_f1	F1 on study group
	Validation cohort_balanced_accuracy	Balanced accuracy on validation cohort
	Study group_balanced_accuracy	Balanced accuracy on study group
	Validation cohort_roc_auc	Area under the receiver operating curve (AUROC) on validation cohort
	Study group_roc_auc	Area under the receiver operating curve (AUROC) on study group
	Validation cohort_average_precision	Area under the precision recall curve (AUPRC) on validation cohort
	Study group_average_precision	Area under the precision recall curve (AUPRC) on study group
	Validation cohort_log_loss	Logarithmic log-likelihood loss of model on validation cohort
	Study group_log_loss	Logarithmic log-likelihood loss of model on study group
	Study group_neg_AIC	Akaike information criterion (logarithmic loss adjusted by number of parameters) on study group
	Study group_neg_BIC	Bayesian information criterion (logarithmic loss adjusted by number of parameters) on study group
	Validation cohort_neg_AIC	Akaike information criterion (logarithmic loss adjusted by number of parameters) on validation cohort
	Validation cohort_neg_BIC	Bayesian information criterion (logarithmic loss adjusted by number of parameters) on validation cohort

## Sheet: CV
Supp. Results 1c) 180-day mortality, markers and clinical variables
Cross Validation (10 times, 5 splits) results using up to 15 features selected by maximum relevance, minimum redundancy (MRMR)
	Validation cohort_precision		Study group_precision		Validation cohort_recall		Study group_recall		Validation cohort_f1		Study group_f1		Validation cohort_balanced_accuracy		Study group_balanced_accuracy		Validation cohort_roc_auc		Study group_roc_auc		Validation cohort_average_precision		Study group_average_precision		Validation cohort_log_loss		Study group_log_loss		Study group_neg_AIC	Study group_neg_BIC	Validation cohort_neg_AIC	Validation cohort_neg_BIC
	mean	std	mean	std	mean	std	mean	std	mean	std	mean	std	mean	std	mean	std	mean	std	mean	std	mean	std	mean	std	mean	std	mean	std	mean	mean	mean	mean
n_features
1	0.405	0.15	0.399	0.034	0.572	0.218	0.565	0.041	0.463	0.153	0.468	0.034	0.684	0.112	0.684	0.025	0.711	0.13	0.715	0.032	0.528	0.192	0.495	0.049	252.137	72.601	996.804	77.707	1991.61	1988.83	502.274	500.873
2	0.35	0.137	0.37	0.045	0.549	0.223	0.557	0.052	0.419	0.156	0.444	0.044	0.655	0.11	0.668	0.034	0.699	0.13	0.73	0.031	0.521	0.19	0.511	0.05	285.295	82.804	1085.23	128.496	2166.45	2160.89	566.59	563.787
3	0.395	0.147	0.395	0.042	0.625	0.221	0.643	0.048	0.475	0.159	0.489	0.044	0.698	0.114	0.707	0.033	0.753	0.12	0.79	0.029	0.581	0.173	0.582	0.049	262.499	79.255	1043.09	114.448	2080.18	2071.84	518.998	514.795
4	0.384	0.147	0.399	0.048	0.627	0.239	0.646	0.053	0.468	0.169	0.493	0.049	0.698	0.12	0.709	0.036	0.74	0.13	0.79	0.03	0.57	0.175	0.6	0.052	264.571	79.135	1034.11	128.367	2060.22	2049.1	521.143	515.538
5	0.401	0.156	0.43	0.062	0.598	0.23	0.636	0.059	0.467	0.164	0.512	0.06	0.691	0.116	0.719	0.041	0.737	0.133	0.794	0.029	0.58	0.171	0.6	0.064	256.973	82.317	943.615	143.082	1877.23	1863.33	503.945	496.939
6	0.414	0.157	0.453	0.058	0.609	0.235	0.682	0.057	0.48	0.17	0.544	0.057	0.699	0.124	0.745	0.04	0.745	0.134	0.81	0.03	0.588	0.175	0.625	0.062	251.446	91.526	890.425	135.181	1768.85	1752.17	490.893	482.486
7	0.39	0.14	0.453	0.055	0.598	0.233	0.709	0.058	0.462	0.162	0.552	0.055	0.689	0.119	0.754	0.04	0.733	0.132	0.819	0.029	0.577	0.169	0.633	0.061	261.808	82.886	895.951	136.814	1777.9	1758.45	509.616	499.808
8	0.37	0.138	0.447	0.057	0.573	0.238	0.711	0.05	0.439	0.162	0.548	0.054	0.672	0.121	0.752	0.037	0.715	0.136	0.82	0.03	0.565	0.163	0.642	0.062	273.552	82.812	914.603	140.645	1813.21	1790.97	531.103	519.893
9	0.385	0.16	0.461	0.053	0.569	0.237	0.712	0.057	0.445	0.165	0.559	0.054	0.674	0.118	0.759	0.039	0.718	0.144	0.83	0.032	0.575	0.176	0.657	0.062	267.334	84.837	873.846	128.147	1729.69	1704.68	516.669	504.058
10	0.368	0.143	0.456	0.051	0.555	0.228	0.725	0.058	0.431	0.155	0.559	0.053	0.663	0.114	0.762	0.039	0.712	0.146	0.835	0.033	0.565	0.171	0.663	0.061	277.005	81.822	887.662	126.425	1755.32	1727.53	534.011	519.999
11	0.392	0.134	0.467	0.05	0.589	0.219	0.727	0.05	0.461	0.153	0.568	0.049	0.686	0.115	0.766	0.034	0.72	0.143	0.851	0.03	0.564	0.176	0.663	0.062	261.117	78.066	860.031	116.19	1698.06	1667.49	500.235	484.822
12	0.385	0.13	0.479	0.045	0.574	0.201	0.737	0.044	0.451	0.145	0.58	0.042	0.678	0.104	0.775	0.029	0.72	0.134	0.861	0.029	0.549	0.169	0.676	0.058	264.571	75.353	829.636	102.909	1635.27	1601.92	505.142	488.328
13	0.385	0.137	0.486	0.048	0.565	0.199	0.739	0.055	0.449	0.15	0.586	0.048	0.675	0.104	0.779	0.034	0.719	0.127	0.866	0.028	0.553	0.166	0.682	0.055	263.19	76.723	810.985	109.054	1595.97	1559.84	500.379	482.164
14	0.383	0.132	0.487	0.048	0.565	0.196	0.746	0.055	0.448	0.144	0.589	0.049	0.675	0.1	0.782	0.035	0.706	0.126	0.869	0.029	0.536	0.164	0.682	0.058	263.88	71.422	808.222	109.446	1588.44	1549.54	499.761	480.144
15	0.383	0.131	0.498	0.046	0.544	0.195	0.762	0.05	0.439	0.138	0.602	0.046	0.667	0.096	0.792	0.032	0.709	0.123	0.872	0.029	0.537	0.16	0.699	0.051	263.88	71.762	783.353	104.073	1536.71	1495.02	497.761	476.743
																	Validation cohort:		Study group:
															Confidence interval:		0.9882	0.5178	0.84684	0.5178

## Sheet: Predictions
Supp. Results 1c) 180-day mortality, markers and clinical variables
Number of features by metrics which performed best on average on test split in cross validation procedure
		best
Study group CV average_precision	mean	6
Study group CV balanced_accuracy	mean	6
Study group CVf1	mean	6
Study group CV log_loss	mean	2
Study group CV neg_AIC	mean	2
Study group CV neg_BIC	mean	2
Study group CV precision	mean	6
Study group CV recall	mean	4
Study group CV roc_auc	mean	3
Summary Statistics of selected features for logistic regression
	ENRAGE	CD8A	MELD-Na
count	149	149	149
mean	0	0	0
std	1.003	1.003	1.003
min	-1.463	-2.771	-2.444
25%	-0.669	-0.521	-0.685
50%	-0.329	0.111	-0.054
75%	0.255	0.715	0.589
max	4.202	2.629	2.987
Confusion matrix for validation cohort with adapted cutoff for logistic regression
	pred - 0.781
	0	1
true
0	74	3
1	6	3
Confusion matrix for validation cohort with default cutoff for logistic regression
	pred - 0.5
	0	1
true
0	70	7
1	2	7
Pivot dead by predicted and actual death
		dead
		count	sum
pred	Death
0	0	94	15
	1	10	10
1	0	27	4
	1	18	18
