# Supplementary material for: Markers of inflammation predict survival in newly diagnosed cirrhosis: a prospective registry study
Source: Sci Rep. 2023 Nov 16;13:20039. doi: 10.1038/s41598-023-47384-2 (PMC10654496; doi:10.1038/s41598-023-47384-2)
Supplement: Supplementary file 4 — Supplementary Information 4. [file 41598_2023_47384_MOESM4_ESM.xlsx]

## Sheet: Overview
Supp. Results 1d) 180-day mortality, markers and scores
Overview of sheets and variables
Shared variables abbreviations
	mean	arithmetic mean
	std	standard deviation
	n_features	Number of features in comparison
CV	Cross validation (CV) results for finding the optimal number of features to use
	Column	Description
	Validation cohort_precision	Precision on validation cohort
	Study group_precision	Precision on study group
	Validation cohort_recall	Recall on validation cohort
	Study group_recall	Recall on study group
	Validation cohort_f1	F1 on validation cohort
	Study group_f1	F1 on study group
	Validation cohort_balanced_accuracy	Balanced accuracy on validation cohort
	Study group_balanced_accuracy	Balanced accuracy on study group
	Validation cohort_roc_auc	Area under the receiver operating curve (AUROC) on validation cohort
	Study group_roc_auc	Area under the receiver operating curve (AUROC) on study group
	Validation cohort_average_precision	Area under the precision recall curve (AUPRC) on validation cohort
	Study group_average_precision	Area under the precision recall curve (AUPRC) on study group
	Validation cohort_log_loss	Logarithmic log-likelihood loss of model on validation cohort
	Study group_log_loss	Logarithmic log-likelihood loss of model on study group
	Study group_neg_AIC	Akaike information criterion (logarithmic loss adjusted by number of parameters) on study group
	Study group_neg_BIC	Bayesian information criterion (logarithmic loss adjusted by number of parameters) on study group
	Validation cohort_neg_AIC	Akaike information criterion (logarithmic loss adjusted by number of parameters) on validation cohort
	Validation cohort_neg_BIC	Bayesian information criterion (logarithmic loss adjusted by number of parameters) on validation cohort

## Sheet: CV
Supp. Results 1d) 180-day mortality, markers and scores
Cross Validation (10 times, 5 splits) results using up to 15 features selected by maximum relevance, minimum redundancy (MRMR)
	Validation cohort_precision		Study group_precision		Validation cohort_recall		Study group_recall		Validation cohort_f1		Study group_f1		Validation cohort_balanced_accuracy		Study group_balanced_accuracy		Validation cohort_roc_auc		Study group_roc_auc		Validation cohort_average_precision		Study group_average_precision		Validation cohort_log_loss		Study group_log_loss		Study group_neg_AIC	Study group_neg_BIC	Validation cohort_neg_AIC	Validation cohort_neg_BIC
	mean	std	mean	std	mean	std	mean	std	mean	std	mean	std	mean	std	mean	std	mean	std	mean	std	mean	std	mean	std	mean	std	mean	std	mean	mean	mean	mean
n_features
1	0.405	0.15	0.399	0.034	0.572	0.218	0.565	0.041	0.463	0.153	0.468	0.034	0.684	0.112	0.684	0.025	0.711	0.13	0.715	0.032	0.528	0.192	0.495	0.049	252.137	72.601	996.804	77.707	1991.61	1988.83	502.274	500.873
2	0.35	0.137	0.37	0.045	0.549	0.223	0.557	0.052	0.419	0.156	0.444	0.044	0.655	0.11	0.668	0.034	0.699	0.13	0.73	0.031	0.521	0.19	0.511	0.05	285.295	82.804	1085.23	128.496	2166.45	2160.89	566.59	563.787
3	0.395	0.147	0.395	0.042	0.625	0.221	0.643	0.048	0.475	0.159	0.489	0.044	0.698	0.114	0.707	0.033	0.753	0.12	0.79	0.029	0.581	0.173	0.582	0.049	262.499	79.255	1043.09	114.448	2080.18	2071.84	518.998	514.795
4	0.384	0.147	0.399	0.048	0.627	0.239	0.646	0.053	0.468	0.169	0.493	0.049	0.698	0.12	0.709	0.036	0.74	0.13	0.79	0.03	0.57	0.175	0.6	0.052	264.571	79.135	1034.11	128.367	2060.22	2049.1	521.143	515.538
5	0.377	0.147	0.417	0.051	0.623	0.26	0.681	0.049	0.462	0.177	0.516	0.05	0.695	0.132	0.729	0.037	0.742	0.136	0.803	0.031	0.582	0.18	0.625	0.055	267.335	81.916	992.662	134.009	1975.32	1961.43	524.669	517.663
6	0.379	0.137	0.42	0.05	0.616	0.235	0.706	0.043	0.46	0.157	0.526	0.049	0.692	0.112	0.739	0.035	0.731	0.136	0.809	0.03	0.584	0.173	0.643	0.058	268.025	73.372	991.971	141.645	1971.94	1955.27	524.051	515.644
7	0.375	0.138	0.428	0.046	0.611	0.234	0.719	0.044	0.459	0.164	0.536	0.046	0.69	0.117	0.747	0.033	0.729	0.133	0.817	0.03	0.587	0.166	0.65	0.055	268.025	75.659	968.485	125.403	1922.97	1903.52	522.051	512.242
8	0.391	0.161	0.451	0.048	0.626	0.244	0.727	0.054	0.471	0.174	0.556	0.048	0.698	0.125	0.76	0.035	0.742	0.13	0.833	0.029	0.591	0.169	0.637	0.064	263.881	87.367	901.478	119.495	1786.96	1764.72	511.761	500.552
9	0.377	0.123	0.446	0.047	0.629	0.219	0.738	0.045	0.462	0.143	0.556	0.046	0.692	0.109	0.762	0.033	0.739	0.125	0.842	0.028	0.577	0.163	0.639	0.063	276.315	78.017	918.748	125.798	1819.5	1794.48	534.63	522.019
10	0.398	0.132	0.464	0.047	0.621	0.221	0.728	0.047	0.476	0.152	0.566	0.047	0.699	0.112	0.766	0.033	0.735	0.141	0.85	0.029	0.58	0.18	0.657	0.059	258.354	75.878	867.629	113.302	1715.26	1687.47	496.709	482.697
11	0.386	0.135	0.473	0.046	0.594	0.201	0.736	0.044	0.459	0.147	0.575	0.044	0.684	0.106	0.772	0.03	0.733	0.134	0.859	0.028	0.575	0.172	0.675	0.056	267.335	78.269	844.833	109.715	1667.67	1637.1	512.669	497.256
12	0.395	0.141	0.486	0.043	0.583	0.208	0.75	0.04	0.461	0.151	0.589	0.041	0.685	0.109	0.783	0.028	0.731	0.132	0.861	0.029	0.569	0.173	0.687	0.052	259.045	77.782	811.676	102.377	1599.35	1566	494.09	477.276
13	0.384	0.138	0.481	0.047	0.583	0.203	0.758	0.043	0.455	0.149	0.588	0.045	0.681	0.106	0.783	0.031	0.722	0.13	0.864	0.028	0.558	0.176	0.692	0.05	265.953	75.559	826.182	110.517	1626.37	1590.24	505.906	487.69
14	0.373	0.132	0.488	0.047	0.563	0.206	0.762	0.048	0.438	0.144	0.594	0.046	0.668	0.105	0.788	0.032	0.711	0.127	0.869	0.029	0.565	0.164	0.707	0.056	274.242	79.687	806.84	110.72	1585.68	1546.77	520.485	500.868
15	0.364	0.127	0.496	0.048	0.555	0.204	0.778	0.052	0.431	0.142	0.605	0.049	0.662	0.104	0.797	0.035	0.707	0.122	0.875	0.029	0.555	0.157	0.706	0.058	277.696	74.492	788.189	112.45	1546.38	1504.69	525.392	504.374
																	Validation cohort:		Study group:
														Confidence intervals:			0.9882	0.5178	0.84684	0.73316

## Sheet: Predictions
Supp. Results 1d) 180-day mortality, markers and scores
Number of features by metrics which performed best on average on test split in cross validation procedure
		best
Study group CV average_precision	mean	8
Study group CV balanced_accuracy	mean	10
Study group CVf1	mean	10
Study group CV log_loss	mean	2
Study group CV neg_AIC	mean	2
Study group CV neg_BIC	mean	2
Study group CV precision	mean	1
Study group CV recall	mean	9
Study group CV roc_auc	mean	3
Summary Statistics of selected features for logistic regression
	ENRAGE	CD8A	MELD-Na
count	149	149	149
mean	0	0	0
std	1.003	1.003	1.003
min	-1.463	-2.771	-2.444
25%	-0.669	-0.521	-0.685
50%	-0.329	0.111	-0.054
75%	0.255	0.715	0.589
max	4.202	2.629	2.987
Confusion matrix for validation cohort with adapted cutoff for logistic regression
	pred - 0.781
	0	1
true
0	74	3
1	6	3
Confusion matrix for validation cohort with default cutoff for logistic regression
	pred - 0.5
	0	1
true
0	70	7
1	2	7
Pivot dead by predicted and actual death
		dead
		count	sum
pred	Death
0	0	94	15
	1	10	10
1	0	27	4
	1	18	18
