# Supplementary material for: Markers of inflammation predict survival in newly diagnosed cirrhosis: a prospective registry study
Source: Sci Rep. 2023 Nov 16;13:20039. doi: 10.1038/s41598-023-47384-2 (PMC10654496; doi:10.1038/s41598-023-47384-2)
Supplement: Supplementary file 5 — Supplementary Information 5. [file 41598_2023_47384_MOESM5_ESM.xlsx]

## Sheet: Overview
Supp. Results 1e) 180-day mortality, scores alone
Overview of sheets and variables
Shared variables abbreviations
	mean	arithmetic mean
	std	standard deviation
	n_features	Number of features in comparison
CV	Cross validation (CV) results for finding the optimal number of features to use
	Column	Description
	Validation cohort_precision	Precision on validation cohort
	Study group_precision	Precision on study group
	Validation cohort_recall	Recall on validation cohort
	Study group_recall	Recall on study group
	Validation cohort_f1	F1 on validation cohort
	Study group_f1	F1 on study group
	Validation cohort_balanced_accuracy	Balanced accuracy on validation cohort
	Study group_balanced_accuracy	Balanced accuracy on study group
	Validation cohort_roc_auc	Area under the receiver operating curve (AUROC) on validation cohort
	Study group_roc_auc	Area under the receiver operating curve (AUROC) on study group
	Validation cohort_average_precision	Area under the precision recall curve (AUPRC) on validation cohort
	Study group_average_precision	Area under the precision recall curve (AUPRC) on study group
	Validation cohort_log_loss	Logarithmic log-likelihood loss of model on validation cohort
	Study group_log_loss	Logarithmic log-likelihood loss of model on study group
	Study group_neg_AIC	Akaike information criterion (logarithmic loss adjusted by number of parameters) on study group
	Study group_neg_BIC	Bayesian information criterion (logarithmic loss adjusted by number of parameters) on study group
	Validation cohort_neg_AIC	Akaike information criterion (logarithmic loss adjusted by number of parameters) on validation cohort
	Validation cohort_neg_BIC	Bayesian information criterion (logarithmic loss adjusted by number of parameters) on validation cohort

## Sheet: CV
Supp. Results 1e) 180-day mortality, scores alone
Cross Validation (10 times, 5 splits) results using up to 15 features selected by maximum relevance, minimum redundancy (MRMR)
	Validation cohort_precision		Study group_precision		Validation cohort_recall		Study group_recall		Validation cohort_f1		Study group_f1		Validation cohort_balanced_accuracy		Study group_balanced_accuracy		Validation cohort_roc_auc		Study group_roc_auc		Validation cohort_average_precision		Study group_average_precision		Validation cohort_log_loss		Study group_log_loss		Study group_neg_AIC	Study group_neg_BIC	Validation cohort_neg_AIC	Validation cohort_neg_BIC
	mean	std	mean	std	mean	std	mean	std	mean	std	mean	std	mean	std	mean	std	mean	std	mean	std	mean	std	mean	std	mean	std	mean	std	mean	mean	mean	mean
n_features
1	0.323	0.128	0.312	0.025	0.619	0.222	0.614	0.045	0.413	0.128	0.413	0.028	0.653	0.109	0.649	0.026	0.729	0.11	0.726	0.025	0.445	0.15	0.373	0.039	337.105	82.435	1351.87	106.289	2701.74	2698.97	672.209	670.808
2	0.294	0.101	0.303	0.025	0.578	0.218	0.597	0.041	0.38	0.114	0.402	0.029	0.626	0.102	0.639	0.027	0.718	0.094	0.729	0.024	0.438	0.131	0.381	0.038	355.756	76.201	1377.43	98.842	2750.86	2745.3	707.511	704.709
3	0.294	0.082	0.32	0.025	0.595	0.214	0.641	0.047	0.385	0.106	0.426	0.03	0.632	0.096	0.662	0.028	0.711	0.1	0.734	0.025	0.451	0.14	0.402	0.043	355.065	70.833	1335.98	101.227	2665.97	2657.63	704.13	699.926
																	Validation cohort:		Study group:
															Confidence interval:		0.9446	0.5134	0.775	0.677

## Sheet: Predictions
Supp. Results 1e) 180-day mortality, scores alone
Number of features by metrics which performed best on average on test split in cross validation procedure
		best
Study group CV average_precision	mean	3
Study group CV balanced_accuracy	mean	1
Study group CVf1	mean	1
Study group CV log_loss	mean	2
Study group CV neg_AIC	mean	2
Study group CV neg_BIC	mean	2
Study group CV precision	mean	1
Study group CV recall	mean	1
Study group CV roc_auc	mean	1
Summary Statistics of selected features for logistic regression
	MELD-score
count	149
mean	0
std	1.003
min	-1.462
25%	-0.785
50%	-0.109
75%	0.567
max	3.273
Confusion matrix for validation cohort with adapted cutoff for logistic regression
	pred - 0.368
	0	1
true
0	51	26
1	0	9
Confusion matrix for validation cohort with default cutoff for logistic regression
	pred - 0.5
	0	1
true
0	65	12
1	1	8
Pivot dead by predicted and actual death
		dead
		count	sum
pred	Death
0	0	80	15
	1	10	10
1	0	41	4
	1	18	18
