# Supplementary material for: Markers of inflammation predict survival in newly diagnosed cirrhosis: a prospective registry study
Source: Sci Rep. 2023 Nov 16;13:20039. doi: 10.1038/s41598-023-47384-2 (PMC10654496; doi:10.1038/s41598-023-47384-2)
Supplement: Supplementary file 6 — Supplementary Information 6. [file 41598_2023_47384_MOESM6_ESM.xlsx]

## Sheet: Overview
Supp. Results 2a) 180-day liver-related admissions, markers alone
Overview of sheets and variables
Shared variables abbreviations
	mean	arithmetic mean
	std	standard deviation
	n_features	Number of features in comparison
CV	Cross validation (CV) results for finding the optimal number of features to use
	Column	Description
	Validation cohort_precision	Precision on validation cohort
	Study group_precision	Precision on study group
	Validation cohort_recall	Recall on validation cohort
	Study group_recall	Recall on study group
	Validation cohort_f1	F1 on validation cohort
	Study group_f1	F1 on study group
	Validation cohort_balanced_accuracy	Balanced accuracy on validation cohort
	Study group_balanced_accuracy	Balanced accuracy on study group
	Validation cohort_roc_auc	Area under the receiver operating curve (AUROC) on validation cohort
	Study group_roc_auc	Area under the receiver operating curve (AUROC) on study group
	Validation cohort_average_precision	Area under the precision recall curve (AUPRC) on validation cohort
	Study group_average_precision	Area under the precision recall curve (AUPRC) on study group
	Validation cohort_log_loss	Logarithmic log-likelihood loss of model on validation cohort
	Study group_log_loss	Logarithmic log-likelihood loss of model on study group
	Study group_neg_AIC	Akaike information criterion (logarithmic loss adjusted by number of parameters) on study group
	Study group_neg_BIC	Bayesian information criterion (logarithmic loss adjusted by number of parameters) on study group
	Validation cohort_neg_AIC	Akaike information criterion (logarithmic loss adjusted by number of parameters) on validation cohort
	Validation cohort_neg_BIC	Bayesian information criterion (logarithmic loss adjusted by number of parameters) on validation cohort

## Sheet: CV
Supp. Results 2a) 180-day liver-related admissions, markers alone
Cross Validation (10 times, 5 splits) results using up to 15 features selected by maximum relevance, minimum redundancy (MRMR)
	Validation cohort_precision		Study group_precision		Validation cohort_recall		Study group_recall		Validation cohort_f1		Study group_f1		Validation cohort_balanced_accuracy		Study group_balanced_accuracy		Validation cohort_roc_auc		Study group_roc_auc		Validation cohort_average_precision		Study group_average_precision		Validation cohort_log_loss		Study group_log_loss		Study group_neg_AIC	Study group_neg_BIC	Validation cohort_neg_AIC	Validation cohort_neg_BIC
	mean	std	mean	std	mean	std	mean	std	mean	std	mean	std	mean	std	mean	std	mean	std	mean	std	mean	std	mean	std	mean	std	mean	std	mean	mean	mean	mean
n_features
1	0.437	0.086	0.436	0.021	0.598	0.145	0.599	0.031	0.501	0.102	0.505	0.024	0.619	0.082	0.62	0.021	0.635	0.082	0.637	0.019	0.499	0.091	0.453	0.024	366.117	74.177	1462.39	74.704	2922.79	2920.05	730.233	728.901
2	0.468	0.111	0.472	0.029	0.618	0.171	0.639	0.033	0.527	0.127	0.543	0.03	0.643	0.105	0.654	0.026	0.668	0.103	0.685	0.025	0.546	0.116	0.512	0.037	340.557	93.101	1338.74	97.582	2673.49	2668.01	677.115	674.451
3	0.464	0.09	0.484	0.031	0.653	0.167	0.681	0.032	0.537	0.106	0.566	0.03	0.649	0.088	0.672	0.027	0.696	0.087	0.718	0.022	0.556	0.092	0.547	0.033	345.393	77.704	1301.44	110.208	2596.88	2588.68	684.787	680.79
4	0.451	0.098	0.495	0.029	0.633	0.184	0.691	0.033	0.521	0.121	0.577	0.028	0.638	0.098	0.681	0.025	0.682	0.091	0.721	0.022	0.548	0.095	0.557	0.034	352.992	79.344	1262.76	102.356	2517.52	2506.57	697.984	692.655
5	0.509	0.118	0.525	0.032	0.664	0.179	0.707	0.029	0.569	0.13	0.602	0.029	0.68	0.102	0.704	0.025	0.713	0.091	0.749	0.023	0.569	0.107	0.576	0.038	308.781	91.625	1163.97	105.654	2317.95	2304.27	607.563	600.902
6	0.504	0.114	0.524	0.033	0.682	0.163	0.717	0.034	0.573	0.119	0.605	0.032	0.679	0.101	0.707	0.028	0.703	0.101	0.751	0.024	0.562	0.113	0.582	0.041	315.689	95.17	1166.05	110.014	2320.1	2303.68	619.379	611.386
7	0.49	0.109	0.521	0.031	0.671	0.155	0.727	0.038	0.56	0.113	0.607	0.031	0.667	0.099	0.708	0.028	0.695	0.096	0.759	0.022	0.547	0.107	0.577	0.041	327.433	92.637	1172.96	104.428	2331.91	2312.76	640.866	631.54
8	0.468	0.107	0.523	0.033	0.642	0.188	0.72	0.041	0.534	0.123	0.606	0.034	0.65	0.095	0.707	0.03	0.695	0.098	0.767	0.023	0.56	0.116	0.626	0.043	339.867	79.058	1166.74	108.617	2317.48	2295.59	663.734	653.076
9	0.467	0.113	0.533	0.032	0.638	0.188	0.734	0.036	0.532	0.129	0.617	0.032	0.647	0.1	0.717	0.028	0.69	0.101	0.777	0.023	0.55	0.122	0.624	0.045	341.939	88.058	1132.89	106.971	2247.78	2223.16	665.878	653.889
10	0.465	0.101	0.529	0.031	0.649	0.174	0.743	0.037	0.534	0.109	0.618	0.03	0.648	0.086	0.718	0.027	0.697	0.098	0.785	0.022	0.552	0.117	0.64	0.042	344.702	72.682	1143.94	106.432	2267.89	2240.53	669.405	656.083
11	0.458	0.101	0.528	0.031	0.638	0.179	0.744	0.04	0.525	0.112	0.618	0.031	0.64	0.091	0.717	0.028	0.691	0.1	0.786	0.022	0.545	0.12	0.644	0.043	351.61	79.16	1147.4	105.663	2272.8	2242.7	681.221	666.566
12	0.475	0.096	0.553	0.033	0.671	0.175	0.762	0.031	0.552	0.117	0.641	0.03	0.663	0.097	0.738	0.026	0.715	0.098	0.806	0.022	0.569	0.129	0.649	0.047	332.959	79.488	1063.81	106.286	2103.62	2070.79	641.918	625.932
13	0.466	0.092	0.554	0.032	0.664	0.167	0.761	0.033	0.543	0.109	0.641	0.031	0.654	0.093	0.738	0.027	0.707	0.097	0.808	0.022	0.559	0.123	0.656	0.047	343.321	79.073	1060.36	104.96	2094.72	2059.15	660.642	643.323
14	0.51	0.12	0.58	0.037	0.647	0.155	0.746	0.048	0.564	0.12	0.652	0.039	0.674	0.095	0.747	0.032	0.717	0.096	0.823	0.023	0.595	0.128	0.692	0.049	309.472	87.978	989.206	114.396	1950.41	1912.11	590.944	572.293
15	0.494	0.116	0.584	0.034	0.627	0.157	0.755	0.042	0.546	0.119	0.658	0.035	0.66	0.094	0.752	0.029	0.711	0.095	0.825	0.022	0.587	0.126	0.693	0.049	321.215	85.818	976.081	106.242	1922.16	1881.12	612.431	592.448
																	Validation cohort:		Study group:
																Confidence intervals:	0.90516	0.52884	0.86808	0.77792

## Sheet: Predictions
Supp. Results 2a) 180-day liver-related admissions, markers alone
Number of features by metrics which performed best on average on test split in cross validation procedure
		best
Study group CV average_precision	mean	14
Study group CV balanced_accuracy	mean	5
Study group CVf1	mean	6
Study group CV log_loss	mean	1
Study group CV neg_AIC	mean	1
Study group CV neg_BIC	mean	1
Study group CV precision	mean	14
Study group CV recall	mean	6
Study group CV roc_auc	mean	14
Summary Statistics of selected features for logistic regression
	HGF	TRANCE	CCL4	IL10RA	IL15RA	SCF	TWEAK	FGF19	CXCL6	IL33	IL10RB	IL12B	CCL28	IL2
count	142	142	142	142	142	142	142	142	142	142	142	142	142	142
mean	0	0	0	0	0	0	0	0	0	0	0	0	0	0
std	1.004	1.004	1.004	1.004	1.004	1.004	1.004	1.004	1.004	1.004	1.004	1.004	1.004	1.004
min	-2.362	-3.127	-1.768	-1.835	-1.865	-1.991	-2.559	-2.887	-2.634	-2.335	-3.065	-3.398	-2.44	-3.355
25%	-0.681	-0.68	-0.577	-0.572	-0.66	-0.761	-0.691	-0.666	-0.668	-0.609	-0.746	-0.588	-0.702	-0.597
50%	0.002	0.01	-0.185	-0.179	-0.062	-0.188	-0.067	-0.056	-0.083	-0.158	0.091	0.185	0.013	-0.155
75%	0.547	0.626	0.247	0.227	0.526	0.671	0.528	0.534	0.655	0.322	0.745	0.693	0.693	0.474
max	2.918	3.284	5.296	5.57	6.158	2.537	3.463	2.42	2.436	5.063	1.997	1.96	2.624	4.085
Confusion matrix for validation cohort with adapted cutoff for logistic regression
	pred - 0.492
	0	1
true
0	28	28
1	9	17
Confusion matrix for validation cohort with default cutoff for logistic regression
	pred - 0.5
	0	1
true
0	28	28
1	9	17
Pivot liver-related admission by predicted and actual liver-related admission
		count	sum
pred	Liver-related admission
0	0	74	12
	1	12	4
1	0	23	5
	1	33	19
