# Supplementary material for: Markers of inflammation predict survival in newly diagnosed cirrhosis: a prospective registry study
Source: Sci Rep. 2023 Nov 16;13:20039. doi: 10.1038/s41598-023-47384-2 (PMC10654496; doi:10.1038/s41598-023-47384-2)
Supplement: Supplementary file 7 — Supplementary Information 7. [file 41598_2023_47384_MOESM7_ESM.xlsx]

## Sheet: Overview
Supp. Results 2b) 180-day liver-related admissions, clinical variables alone
Overview of sheets and variables
Shared variables abbreviations
	mean	arithmetic mean
	std	standard deviation
	n_features	Number of features in comparison
CV	Cross validation (CV) results for finding the optimal number of features to use
	Column	Description
	Validation cohort_precision	Precision on validation cohort
	Study group_precision	Precision on study group
	Validation cohort_recall	Recall on validation cohort
	Study group_recall	Recall on study group
	Validation cohort_f1	F1 on validation cohort
	Study group_f1	F1 on study group
	Validation cohort_balanced_accuracy	Balanced accuracy on validation cohort
	Study group_balanced_accuracy	Balanced accuracy on study group
	Validation cohort_roc_auc	Area under the receiver operating curve (AUROC) on validation cohort
	Study group_roc_auc	Area under the receiver operating curve (AUROC) on study group
	Validation cohort_average_precision	Area under the precision recall curve (AUPRC) on validation cohort
	Study group_average_precision	Area under the precision recall curve (AUPRC) on study group
	Validation cohort_log_loss	Logarithmic log-likelihood loss of model on validation cohort
	Study group_log_loss	Logarithmic log-likelihood loss of model on study group
	Study group_neg_AIC	Akaike information criterion (logarithmic loss adjusted by number of parameters) on study group
	Study group_neg_BIC	Bayesian information criterion (logarithmic loss adjusted by number of parameters) on study group
	Validation cohort_neg_AIC	Akaike information criterion (logarithmic loss adjusted by number of parameters) on validation cohort
	Validation cohort_neg_BIC	Bayesian information criterion (logarithmic loss adjusted by number of parameters) on validation cohort

## Sheet: CV
Supp. Results 2b) 180-day liver-related admissions, clinical variables alone
Cross Validation (10 times, 5 splits) results using up to 15 features selected by maximum relevance, minimum redundancy (MRMR)
	Validation cohort_precision		Study group_precision		Validation cohort_recall		Study group_recall		Validation cohort_f1		Study group_f1		Validation cohort_balanced_accuracy		Study group_balanced_accuracy		Validation cohort_roc_auc		Study group_roc_auc		Validation cohort_average_precision		Study group_average_precision		Validation cohort_log_loss		Study group_log_loss		Study group_neg_AIC	Study group_neg_BIC	Validation cohort_neg_AIC	Validation cohort_neg_BIC
	mean	std	mean	std	mean	std	mean	std	mean	std	mean	std	mean	std	mean	std	mean	std	mean	std	mean	std	mean	std	mean	std	mean	std	mean	mean	mean	mean
n_features
1	0.407	0.051	0.405	0.013	0.8	0.117	0.8	0.029	0.537	0.064	0.537	0.016	0.627	0.069	0.627	0.017	0.627	0.069	0.627	0.017	0.392	0.048	0.387	0.012	428.289	68.37	1713.16	68.37	3424.31	3421.58	854.579	853.246
2	0.4	0.046	0.404	0.015	0.776	0.122	0.792	0.048	0.525	0.059	0.535	0.023	0.615	0.062	0.625	0.022	0.644	0.1	0.646	0.025	0.489	0.116	0.453	0.029	435.197	63.189	1710.39	68.455	3416.79	3411.32	866.394	863.73
3	0.393	0.054	0.4	0.017	0.762	0.133	0.783	0.061	0.516	0.068	0.529	0.028	0.605	0.071	0.62	0.025	0.641	0.1	0.652	0.025	0.497	0.121	0.49	0.031	443.486	72.639	1727.66	76.596	3449.33	3441.12	880.973	876.976
4	0.393	0.064	0.408	0.021	0.713	0.154	0.747	0.074	0.502	0.082	0.527	0.033	0.598	0.08	0.623	0.03	0.638	0.089	0.669	0.025	0.493	0.108	0.512	0.036	435.887	81.044	1658.58	90.308	3309.17	3298.22	863.775	858.446
5	0.373	0.068	0.399	0.025	0.638	0.162	0.688	0.083	0.465	0.086	0.504	0.04	0.568	0.078	0.604	0.034	0.625	0.097	0.668	0.026	0.49	0.117	0.523	0.035	449.012	78.638	1672.4	94.161	3334.8	3321.11	888.024	881.363
6	0.365	0.058	0.401	0.027	0.62	0.17	0.678	0.083	0.453	0.084	0.503	0.04	0.559	0.072	0.604	0.035	0.611	0.088	0.67	0.026	0.47	0.1	0.523	0.035	453.847	69.434	1658.58	112.19	3305.16	3288.74	895.695	887.701
7	0.388	0.077	0.427	0.033	0.62	0.18	0.681	0.067	0.472	0.102	0.524	0.04	0.583	0.09	0.628	0.036	0.618	0.091	0.691	0.027	0.478	0.104	0.527	0.037	422.762	80.644	1536.31	135.532	3058.62	3039.47	831.523	822.198
8	0.391	0.071	0.452	0.032	0.622	0.178	0.699	0.073	0.475	0.098	0.548	0.04	0.588	0.083	0.652	0.035	0.629	0.089	0.707	0.027	0.491	0.107	0.543	0.038	416.545	66.716	1432	127.759	2848	2826.11	817.089	806.431
9	0.384	0.069	0.452	0.033	0.6	0.175	0.69	0.068	0.463	0.094	0.545	0.039	0.578	0.08	0.65	0.035	0.614	0.086	0.708	0.027	0.468	0.103	0.548	0.036	421.38	64.711	1429.93	129.235	2841.86	2817.23	824.76	812.77
10	0.384	0.059	0.453	0.028	0.609	0.158	0.696	0.066	0.466	0.084	0.548	0.035	0.579	0.069	0.653	0.031	0.606	0.084	0.71	0.025	0.464	0.103	0.55	0.034	423.452	57.036	1423.71	107.491	2827.43	2800.06	826.905	813.583
11	0.39	0.077	0.468	0.036	0.604	0.164	0.703	0.062	0.468	0.094	0.561	0.041	0.582	0.08	0.665	0.037	0.608	0.085	0.717	0.025	0.462	0.091	0.562	0.032	418.617	72.397	1367.76	139.56	2713.52	2683.42	815.234	800.579
12	0.38	0.087	0.467	0.037	0.582	0.173	0.696	0.055	0.454	0.108	0.559	0.04	0.57	0.089	0.663	0.036	0.592	0.091	0.718	0.024	0.445	0.097	0.558	0.036	425.525	79.39	1368.45	136.542	2712.9	2680.06	827.049	811.063
13	0.378	0.075	0.475	0.034	0.587	0.165	0.703	0.055	0.455	0.098	0.567	0.038	0.57	0.082	0.671	0.034	0.587	0.094	0.724	0.026	0.446	0.096	0.568	0.037	428.288	72.181	1335.98	125.301	2645.97	2610.39	830.576	813.257
14	0.379	0.077	0.475	0.031	0.587	0.16	0.702	0.052	0.456	0.097	0.566	0.036	0.57	0.082	0.671	0.032	0.571	0.094	0.725	0.026	0.431	0.094	0.569	0.037	427.597	73.149	1337.36	115.936	2646.73	2608.42	827.194	808.543
15	0.366	0.079	0.472	0.031	0.567	0.158	0.7	0.054	0.44	0.097	0.563	0.036	0.555	0.085	0.668	0.032	0.561	0.095	0.727	0.026	0.427	0.09	0.567	0.038	440.722	76.618	1348.42	116.129	2666.83	2625.79	851.444	831.461
																	Validation cohort:		Study group:
															Confidence intervals:		0.84	0.448	0.695	0.597

## Sheet: Predictions
Supp. Results 2b) 180-day liver-related admissions, clinical variables alone
Number of features by metrics which performed best on average on test split in cross validation procedure
		best
Study group CV average_precision	mean	3
Study group CV balanced_accuracy	mean	1
Study group CVf1	mean	1
Study group CV log_loss	mean	6
Study group CV neg_AIC	mean	6
Study group CV neg_BIC	mean	6
Study group CV precision	mean	1
Study group CV recall	mean	1
Study group CV roc_auc	mean	2
Summary Statistics of selected features for logistic regression
	Ascites	Creatinine
count	142	142
mean	0	0
std	1.004	1.004
min	-1.296	-1.18
25%	-1.296	-0.549
50%	0.772	-0.271
75%	0.772	0.227
max	0.772	6.165
Confusion matrix for validation cohort with adapted cutoff for logistic regression
	pred - 0.319
	0	1
true
0	20	36
1	4	22
Confusion matrix for validation cohort with default cutoff for logistic regression
	pred - 0.5
	0	1
true
0	25	31
1	4	22
Pivot liver-related admission by predicted and actual liver-related admission
		count	sum
pred	Liver-related admission
0	0	44	7
	1	9	3
1	0	53	10
	1	36	20
