# Supplementary material for: Markers of inflammation predict survival in newly diagnosed cirrhosis: a prospective registry study
Source: Sci Rep. 2023 Nov 16;13:20039. doi: 10.1038/s41598-023-47384-2 (PMC10654496; doi:10.1038/s41598-023-47384-2)
Supplement: Supplementary file 8 — Supplementary Information 8. [file 41598_2023_47384_MOESM8_ESM.xlsx]

## Sheet: Overview
Supp. Results 2c) 180-day liver-related admissions, markers and clinical variables
Overview of sheets and variables
Shared variables abbreviations
	mean	arithmetic mean
	std	standard deviation
	n_features	Number of features in comparison
CV	Cross validation (CV) results for finding the optimal number of features to use
	Column	Description
	Validation cohort_precision	Precision on validation cohort
	Study group_precision	Precision on study group
	Validation cohort_recall	Recall on validation cohort
	Study group_recall	Recall on study group
	Validation cohort_f1	F1 on validation cohort
	Study group_f1	F1 on study group
	Validation cohort_balanced_accuracy	Balanced accuracy on validation cohort
	Study group_balanced_accuracy	Balanced accuracy on study group
	Validation cohort_roc_auc	Area under the receiver operating curve (AUROC) on validation cohort
	Study group_roc_auc	Area under the receiver operating curve (AUROC) on study group
	Validation cohort_average_precision	Area under the precision recall curve (AUPRC) on validation cohort
	Study group_average_precision	Area under the precision recall curve (AUPRC) on study group
	Validation cohort_log_loss	Logarithmic log-likelihood loss of model on validation cohort
	Study group_log_loss	Logarithmic log-likelihood loss of model on study group
	Study group_neg_AIC	Akaike information criterion (logarithmic loss adjusted by number of parameters) on study group
	Study group_neg_BIC	Bayesian information criterion (logarithmic loss adjusted by number of parameters) on study group
	Validation cohort_neg_AIC	Akaike information criterion (logarithmic loss adjusted by number of parameters) on validation cohort
	Validation cohort_neg_BIC	Bayesian information criterion (logarithmic loss adjusted by number of parameters) on validation cohort

## Sheet: CV
Supp. Results 2c) 180-day liver-related admissions, markers and clinical variables
Cross Validation (10 times, 5 splits) results using up to 15 features selected by maximum relevance, minimum redundancy (MRMR)
	Validation cohort_precision		Study group_precision		Validation cohort_recall		Study group_recall		Validation cohort_f1		Study group_f1		Validation cohort_balanced_accuracy		Study group_balanced_accuracy		Validation cohort_roc_auc		Study group_roc_auc		Validation cohort_average_precision		Study group_average_precision		Validation cohort_log_loss		Study group_log_loss		Study group_neg_AIC	Study group_neg_BIC	Validation cohort_neg_AIC	Validation cohort_neg_BIC
	mean	std	mean	std	mean	std	mean	std	mean	std	mean	std	mean	std	mean	std	mean	std	mean	std	mean	std	mean	std	mean	std	mean	std	mean	mean	mean	mean
n_features
1	0.407	0.051	0.405	0.013	0.8	0.117	0.8	0.029	0.537	0.064	0.537	0.016	0.627	0.069	0.627	0.017	0.627	0.069	0.627	0.017	0.392	0.048	0.387	0.012	428.289	68.37	1713.16	68.37	3424.31	3421.58	854.579	853.246
2	0.417	0.082	0.422	0.025	0.691	0.162	0.701	0.04	0.515	0.099	0.527	0.026	0.618	0.091	0.627	0.026	0.684	0.094	0.693	0.024	0.57	0.126	0.54	0.036	401.348	86.282	1567.4	112.493	3130.8	3125.32	798.695	796.031
3	0.43	0.09	0.443	0.022	0.664	0.156	0.698	0.035	0.519	0.108	0.542	0.025	0.625	0.098	0.645	0.023	0.696	0.088	0.716	0.022	0.555	0.107	0.54	0.039	381.315	88.254	1468.61	89.155	2931.23	2923.02	756.629	752.632
4	0.462	0.09	0.483	0.029	0.709	0.162	0.743	0.041	0.555	0.107	0.585	0.031	0.66	0.095	0.687	0.029	0.717	0.081	0.748	0.019	0.55	0.111	0.533	0.028	350.229	86.316	1311.12	109.437	2614.23	2603.28	692.458	687.13
5	0.462	0.086	0.493	0.03	0.673	0.148	0.729	0.041	0.543	0.099	0.588	0.031	0.651	0.087	0.69	0.028	0.716	0.083	0.756	0.019	0.569	0.112	0.563	0.037	349.538	79.451	1270.36	107.943	2530.72	2517.03	689.076	682.415
6	0.464	0.067	0.498	0.028	0.722	0.141	0.769	0.034	0.561	0.081	0.604	0.028	0.665	0.077	0.704	0.026	0.728	0.08	0.775	0.02	0.564	0.106	0.586	0.034	349.539	71.381	1253.78	104.029	2495.56	2479.14	687.077	679.084
7	0.465	0.066	0.507	0.026	0.718	0.135	0.777	0.03	0.561	0.08	0.613	0.026	0.665	0.076	0.713	0.024	0.719	0.081	0.781	0.019	0.56	0.105	0.593	0.036	347.466	70.27	1220.62	95.068	2427.24	2408.09	680.932	671.607
8	0.482	0.072	0.521	0.026	0.736	0.138	0.794	0.035	0.576	0.078	0.629	0.027	0.679	0.074	0.727	0.025	0.713	0.094	0.789	0.021	0.558	0.118	0.611	0.039	335.032	72.602	1166.74	95.751	2317.48	2295.59	654.064	643.406
9	0.482	0.079	0.532	0.029	0.718	0.153	0.796	0.035	0.57	0.087	0.637	0.029	0.675	0.077	0.735	0.026	0.706	0.086	0.795	0.021	0.558	0.108	0.63	0.042	333.65	72.722	1128.75	102.897	2239.49	2214.87	649.301	637.311
10	0.491	0.084	0.547	0.024	0.733	0.157	0.808	0.029	0.582	0.094	0.653	0.024	0.686	0.08	0.749	0.022	0.718	0.091	0.807	0.022	0.57	0.128	0.654	0.048	324.67	75.479	1070.72	84.026	2121.44	2094.08	629.34	616.018
11	0.481	0.081	0.544	0.027	0.7	0.156	0.796	0.033	0.563	0.091	0.646	0.028	0.67	0.078	0.743	0.025	0.707	0.092	0.808	0.022	0.563	0.121	0.662	0.046	334.341	73.664	1086.61	93.934	2151.22	2121.12	646.682	632.028
12	0.488	0.086	0.554	0.028	0.702	0.156	0.797	0.029	0.568	0.091	0.653	0.026	0.674	0.079	0.749	0.023	0.699	0.091	0.808	0.022	0.549	0.117	0.657	0.044	329.505	76.188	1053.45	94.203	2082.9	2050.07	635.011	619.024
13	0.487	0.089	0.556	0.027	0.704	0.15	0.797	0.028	0.569	0.093	0.655	0.026	0.674	0.081	0.75	0.023	0.693	0.087	0.808	0.022	0.539	0.113	0.658	0.043	330.196	78.067	1046.54	91.049	2067.09	2031.52	634.392	617.074
14	0.479	0.091	0.557	0.03	0.678	0.161	0.795	0.032	0.556	0.104	0.655	0.028	0.665	0.092	0.75	0.024	0.705	0.082	0.822	0.021	0.554	0.114	0.672	0.047	332.959	81.005	1043.09	99.91	2058.18	2019.87	637.918	619.268
15	0.514	0.107	0.583	0.037	0.684	0.144	0.782	0.031	0.581	0.106	0.667	0.031	0.686	0.086	0.76	0.026	0.727	0.095	0.837	0.022	0.592	0.129	0.711	0.046	306.709	82.459	971.247	108.022	1912.49	1871.45	583.418	563.435
																	Validation cohort:		Study group:
															Confidence intervals:		0.8848	0.5712	0.8142	0.7358

## Sheet: Predictions
Supp. Results 2c) 180-day liver-related admissions, markers and clinical variables
Number of features by metrics which performed best on average on test split in cross validation procedure
		best
Study group CV average_precision	mean	15
Study group CV balanced_accuracy	mean	15
Study group CVf1	mean	10
Study group CV log_loss	mean	1
Study group CV neg_AIC	mean	1
Study group CV neg_BIC	mean	1
Study group CV precision	mean	15
Study group CV recall	mean	1
Study group CV roc_auc	mean	6
Summary Statistics of selected features for logistic regression
	Ascites	TWEAK	CCL4	HGF	TRANCE	IL33
count	142	142	142	142	142	142
mean	0	0	0	0	0	0
std	1.004	1.004	1.004	1.004	1.004	1.004
min	-1.296	-2.559	-1.768	-2.362	-3.127	-2.335
25%	-1.296	-0.691	-0.577	-0.681	-0.68	-0.609
50%	0.772	-0.067	-0.185	0.002	0.01	-0.158
75%	0.772	0.528	0.247	0.547	0.626	0.322
max	0.772	3.463	5.296	2.918	3.284	5.063
Confusion matrix for validation cohort with adapted cutoff for logistic regression
	pred - 0.615
	0	1
true
0	27	29
1	14	12
Confusion matrix for validation cohort with default cutoff for logistic regression
	pred - 0.5
	0	1
true
0	22	34
1	8	18
Pivot liver-related admission by predicted and actual liver-related admission
		count	sum
pred	Liver-related admission
0	0	60	12
	1	10	4
1	0	37	5
	1	35	19
